# Supplementary material for: Integration of G-Quadruplex and Pyrene as a Simple and Efficient Ratiometric Fluorescent Platform That Programmed by Contrary Logic Pair for Highly Sensitive and Selective Coralyne (COR) Detection
Source: Biosensors (Basel). 2023 Apr 19;13(4):489. doi: 10.3390/bios13040489 (PMC10136222; doi:10.3390/bios13040489)
Supplement: Supplementary file 1 [file biosensors-13-00489-s001.zip]

Archive with 1 entries (1 files):
- biosensors-2263166-supplementary.pdf
